# Supplementary material for: High-risk HPV is not associated with epithelial ovarian cancer in a Caucasian population
Source: Infect Agent Cancer. 2016 Jul 14;11:39. doi: 10.1186/s13027-016-0087-4 (PMC4944309; doi:10.1186/s13027-016-0087-4)
Supplement: Additional file 1: — Dataset containing information on individual samples and PCR reactions. (XLSM 26 kb) [file 13027_2016_87_MOESM1_ESM.xlsm]

## Sheet: Sheet1
#	Sample ID	HPV Kørsel godkendt	HPV Infektion	Date and Time	Nucleic Acid Conc.	Unit	A260	A280	260/280	260/230	Sample Type	Factor
	600-772	ja	0	02-12-2014 11:16:47	232	ng/µl	4.639	2.297	2.02	0.97	DNA	50
	600-773	ja	0	02-12-2014 11:17:42	221.7	ng/µl	4.433	2.133	2.08	0.97	DNA	50
	600-774	ja	0	02-12-2014 11:19:00	273	ng/µl	5.461	2.706	2.02	1.08	DNA	50
	600-775	ja	0	02-12-2014 11:19:47	225.9	ng/µl	4.518	2.264	2	1.12	DNA	50
	600-776	ja	0	02-12-2014 11:20:26	302.8	ng/µl	6.057	2.978	2.03	1.28	DNA	50
	600-777	ja	0	02-12-2014 11:21:08	269.2	ng/µl	5.384	2.687	2	1.22	DNA	50
	600-778	ja	0	02-12-2014 11:22:24	611.7	ng/µl	12.234	6.166	1.98	1.63	DNA	50
	600-779	ja	0	02-12-2014 11:23:05	134.1	ng/µl	2.682	1.325	2.02	0.8	DNA	50
	600-780	ja	0	02-12-2014 11:24:53	226.7	ng/µl	4.533	2.28	1.99	1.07	DNA	50
	600-781	ja	0	02-12-2014 11:25:46	319.3	ng/µl	6.387	3.213	1.99	1.25	DNA	50
	600-782	ja	0	02-12-2014 11:26:35	179.6	ng/µl	3.593	1.798	2	0.93	DNA	50
	600-783	ja	0	02-12-2014 11:27:23	289.3	ng/µl	5.786	2.938	1.97	1.22	DNA	50
	600-784	ja	0	02-12-2014 11:28:16	484.7	ng/µl	9.695	4.846	2	1.51	DNA	50
	600-785	ja	0	02-12-2014 13:56:31	241.1	ng/µl	4.823	2.38	2.03	1.07	DNA	50
	600-802	ja	0	02-12-2014 10:09:04	75.5	ng/µl	1.509	0.637	2.37	0.45	DNA	50
	600-803	ja	0	02-12-2014 10:12:18	89.4	ng/µl	1.789	0.823	2.17	0.5	DNA	50
	600-804	ja	0	02-12-2014 10:13:19	113.3	ng/µl	2.265	1.045	2.17	0.59	DNA	50
	600-805	ja	0	02-12-2014 10:14:17	220.4	ng/µl	4.408	2.153	2.05	1.05	DNA	50
	600-806	ja	0	02-12-2014 10:15:23	302.6	ng/µl	6.053	2.93	2.07	0.99	DNA	50
	600-807	ja	0	02-12-2014 10:16:25	265	ng/µl	5.3	2.691	1.97	1.04	DNA	50
	600-808	ja	0	02-12-2014 10:17:34	167.4	ng/µl	3.349	1.645	2.04	0.82	DNA	50
	600-809	ja	0	02-12-2014 10:18:27	230.9	ng/µl	4.618	2.278	2.03	0.91	DNA	50
	600-810	ja	0	02-12-2014 10:19:23	134.3	ng/µl	2.687	1.297	2.07	0.73	DNA	50
	600-811	ja	0	02-12-2014 10:20:20	239.7	ng/µl	4.793	2.364	2.03	0.75	DNA	50
	600-812	ja	0	02-12-2014 10:21:27	342.8	ng/µl	6.856	3.358	2.04	1.3	DNA	50
	600-813	ja	0	02-12-2014 10:22:26	230.8	ng/µl	4.615	2.247	2.05	1.01	DNA	50
	600-814	ja	0	02-12-2014 10:25:40	180.6	ng/µl	3.611	1.793	2.01	0.72	DNA	50
	600-815	ja	0	02-12-2014 10:26:32	117.2	ng/µl	2.345	1.058	2.22	0.66	DNA	50
	600-816	ja	0	02-12-2014 10:28:10	49.8	ng/µl	0.997	0.433	2.3	0.28	DNA	50
	600-817	ja	0	02-12-2014 10:29:18	264.5	ng/µl	5.289	2.558	2.07	0.98	DNA	50
	600-818	ja	0	02-12-2014 10:30:27	572.7	ng/µl	11.454	5.732	2	1.44	DNA	50
	600-819	ja	0	02-12-2014 10:31:25	373.7	ng/µl	7.475	3.633	2.06	1.2	DNA	50
	600-820	NEJ	0	02-12-2014 10:32:20	38.3	ng/µl	0.765	0.347	2.21	0.17	DNA	50
	600-821	ja	0	02-12-2014 10:33:34	256.4	ng/µl	5.127	2.607	1.97	0.89	DNA	50
	600-822	ja	0	02-12-2014 10:38:41	196.7	ng/µl	3.934	1.857	2.12	0.96	DNA	50
	600-823	ja	0	02-12-2014 10:39:38	346	ng/µl	6.92	3.379	2.05	1.28	DNA	50
	600-824	ja	0	02-12-2014 10:40:37	427	ng/µl	8.541	4.31	1.98	1.3	DNA	50
	600-825	ja	0	02-12-2014 10:41:23	339.4	ng/µl	6.788	3.449	1.97	1.1	DNA	50
	600-826	ja	0	02-12-2014 10:42:17	451.8	ng/µl	9.036	4.404	2.05	1.32	DNA	50
	600-827	ja	0	02-12-2014 10:43:17	188.7	ng/µl	3.774	1.839	2.05	0.73	DNA	50
	600-828	ja	0	02-12-2014 10:44:11	165	ng/µl	3.3	1.523	2.17	0.84	DNA	50
	600-829	ja	0	02-12-2014 10:45:23	253.2	ng/µl	5.064	2.491	2.03	0.97	DNA	50
	600-830	ja	0	02-12-2014 10:49:03	272.8	ng/µl	5.455	2.682	2.03	1.15	DNA	50
	600-831	ja	0	02-12-2014 10:49:58	283.9	ng/µl	5.678	2.818	2.01	0.9	DNA	50
	600-832	ja	0	02-12-2014 10:50:50	33.7	ng/µl	0.674	0.226	2.98	0.27	DNA	50
	600-833	ja	0	02-12-2014 10:51:51	278.9	ng/µl	5.578	2.811	1.98	1.14	DNA	50
	600-834	ja	0	02-12-2014 10:52:45	385.1	ng/µl	7.702	3.88	1.99	1.2	DNA	50
	600-835	ja	0	02-12-2014 10:53:37	394.8	ng/µl	7.895	3.997	1.98	1.21	DNA	50
	600-836	ja	0	02-12-2014 10:54:28	159.3	ng/µl	3.187	1.661	1.92	0.79	DNA	50
	600-837	ja	0	02-12-2014 10:55:21	178	ng/µl	3.559	1.698	2.1	0.82	DNA	50
	600-838	ja	0	02-12-2014 10:55:59	525.8	ng/µl	10.516	5.247	2	1.44	DNA	50
	600-839	ja	0	02-12-2014 10:56:37	168.1	ng/µl	3.362	1.651	2.04	0.31	DNA	50
	600-840	ja	0	02-12-2014 10:57:35	555.4	ng/µl	11.109	5.524	2.01	1.53	DNA	50
	600-841	ja	0	02-12-2014 10:58:21	121.7	ng/µl	2.434	1.167	2.08	0.65	DNA	50
	600-842	ja	0	02-12-2014 10:59:05	522.7	ng/µl	10.454	5.403	1.93	1.36	DNA	50
	600-843	ja	0	02-12-2014 10:59:50	377.7	ng/µl	7.553	3.824	1.98	1.16	DNA	50
	600-844	ja	0	02-12-2014 11:00:35	234.7	ng/µl	4.693	2.318	2.03	0.92	DNA	50
	600-845	ja	0	02-12-2014 11:01:37	597.9	ng/µl	11.958	5.993	2	1.53	DNA	50
	600-846	ja	1, HPV18	02-12-2014 11:04:33	67.9	ng/µl	1.358	0.606	2.24	0.39	DNA	50
	600-847	ja	0	02-12-2014 11:05:17	131.8	ng/µl	2.636	1.273	2.07	0.72	DNA	50
	600-848	NEJ	0	02-12-2014 11:06:07	240.7	ng/µl	4.813	2.466	1.95	0.43	DNA	50
	600-849	ja	0	02-12-2014 11:06:46	337	ng/µl	6.74	3.499	1.93	1.26	DNA	50
	600-850	ja	0	02-12-2014 11:07:33	158.8	ng/µl	3.177	1.535	2.07	0.83	DNA	50
	600-851	ja	0	02-12-2014 11:08:24	369.9	ng/µl	7.397	3.745	1.98	1.06	DNA	50
	600-852	ja	0	02-12-2014 11:09:14	220	ng/µl	4.399	2.172	2.03	1.06	DNA	50
	600-853	ja	0	02-12-2014 11:10:05	454.9	ng/µl	9.098	4.563	1.99	1.26	DNA	50
	600-854	ja	0
	600-855	ja	0	02-12-2014 11:12:08	496.1	ng/µl	9.923	4.963	2	1.43	DNA	50
	600-856	ja	0	02-12-2014 11:13:14	101.8	ng/µl	2.036	0.947	2.15	0.5	DNA	50
	600-857	ja	0	02-12-2014 11:13:58	51.5	ng/µl	1.029	0.415	2.48	0.35	DNA	50
	600-858	ja	0	02-12-2014 11:14:43	65.9	ng/µl	1.317	0.57	2.31	0.33	DNA	50
	600-859	ja	0	02-12-2014 11:15:37	84.9	ng/µl	1.698	0.757	2.24	0.58	DNA	50
	600-861	ja	0	2014-12-01 14:04:47	348.5	ng/µl	6.97	3.443	2.02	1.09	DNA	50
	600-862	ja	0	01-12-2014 14:08:50	291.9	ng/µl	5.838	2.852	2.05	1.11	DNA	50
	600-863	ja	0	01-12-2014 14:13:20	267.6	ng/µl	5.352	2.649	2.02	1.08	DNA	50
	600-864	ja	0	01-12-2014 14:14:31	377.2	ng/µl	7.544	3.739	2.02	1.18	DNA	50
	600-865	ja	0	01-12-2014 14:15:19	190.8	ng/µl	3.817	1.792	2.13	0.88	DNA	50
	600-866	ja	0	01-12-2014 14:16:29	278.5	ng/µl	5.57	2.727	2.04	0.99	DNA	50
	600-867	ja	0	01-12-2014 14:17:38	211.9	ng/µl	4.238	2.177	1.95	0.9	DNA	50
	600-868	ja	0	01-12-2014 14:19:39	404.6	ng/µl	8.092	3.975	2.04	1.25	DNA	50
	600-869	NEJ	0	02-12-2014 09:11:57	9.9	ng/µl	0.198	0	-1182.35	0.07	DNA	50
	600-870	ja	0	02-12-2014 09:18:06	343.9	ng/µl	6.878	3.395	2.03	1.26	DNA	50
	600-871	ja	0	02-12-2014 09:19:12	435.8	ng/µl	8.715	4.357	2	1.37	DNA	50
	600-872	ja	0	02-12-2014 09:20:18	338.3	ng/µl	6.767	3.337	2.03	1.18	DNA	50
	600-873	ja	0	02-12-2014 09:21:16	306.3	ng/µl	6.125	3.006	2.04	1.15	DNA	50
	600-874	ja	0	02-12-2014 09:22:19	419.8	ng/µl	8.396	4.19	2	1.27	DNA	50
	600-875	ja	0	02-12-2014 09:23:29	255.7	ng/µl	5.115	2.527	2.02	1	DNA	50
	600-876	ja	0	02-12-2014 09:24:36	429.5	ng/µl	8.589	4.285	2	1.3	DNA	50
	600-877	ja	0	02-12-2014 09:26:05	242.1	ng/µl	4.843	2.409	2.01	1.02	DNA	50
	600-878	ja	0	02-12-2014 09:27:11	206.3	ng/µl	4.127	2.058	2	0.87	DNA	50
	600-879	ja	0	02-12-2014 09:59:35	142.7	ng/µl	2.853	1.356	2.1	0.68	DNA	50
	600-880	ja	0	02-12-2014 10:00:37	166.8	ng/µl	3.337	1.574	2.12	0.77	DNA	50
	600-881	ja	0	02-12-2014 10:01:41	129.6	ng/µl	2.592	1.193	2.17	0.63	DNA	50
	600-882	ja	0	02-12-2014 10:02:53	388.6	ng/µl	7.772	3.85	2.02	1.25	DNA	50
	600-883	ja	0	02-12-2014 13:59:57	274.1	ng/µl	5.482	2.686	2.04	1.14	DNA	50
	600-884	ja	0	02-12-2014 14:00:38	127.3	ng/µl	2.545	1.223	2.08	0.74	DNA	50
	600-885	ja	0	02-12-2014 14:01:25	379.3	ng/µl	7.585	3.796	2	1.32	DNA	50
	600-886	ja	0	02-12-2014 14:02:03	177.4	ng/µl	3.549	1.751	2.03	0.91	DNA	50
	600-887	ja	0	02-12-2014 14:02:40	445.9	ng/µl	8.918	4.453	2	1.44	DNA	50
	600-908	ja	0	02-12-2014 12:43:58	448.4	ng/µl	8.969	4.511	1.99	1.38	DNA	50
	600-909	ja	0	02-12-2014 12:44:47	247.2	ng/µl	4.943	2.442	2.02	1.08	DNA	50
	600-910	ja	0	02-12-2014 12:45:32	217.4	ng/µl	4.349	2.218	1.96	0.95	DNA	50
	600-911	ja	0	02-12-2014 12:46:26	362.2	ng/µl	7.245	3.648	1.99	1.32	DNA	50
	600-912	ja	0	02-12-2014 12:48:04	60.4	ng/µl	1.209	0.413	2.93	0.38	DNA	50
	600-913	ja	0	02-12-2014 12:49:04	298	ng/µl	5.96	2.913	2.05	1.23	DNA	50
	600-914	ja	0	02-12-2014 12:50:06	290.6	ng/µl	5.813	2.942	1.98	1.11	DNA	50
	600-915	ja	0	02-12-2014 12:51:04	290	ng/µl	5.8	2.778	2.09	1.15	DNA	50
	600-916	ja	0	02-12-2014 12:52:15	239.2	ng/µl	4.785	2.358	2.03	1.04	DNA	50
	600-917	ja	0	02-12-2014 13:18:53	355.3	ng/µl	7.106	3.534	2.01	1.27	DNA	50
	600-918	ja	0	02-12-2014 13:19:41	421.6	ng/µl	8.431	4.188	2.01	1.39	DNA	50
	600-919	ja	0	02-12-2014 13:20:29	72.2	ng/µl	1.444	0.642	2.25	0.47	DNA	50
	600-920	ja	0	02-12-2014 13:21:10	164.9	ng/µl	3.299	1.598	2.06	0.87	DNA	50
	600-921	ja	0	02-12-2014 13:22:05	119.4	ng/µl	2.388	1.114	2.14	0.7	DNA	50
	600-922	NEJ	0	02-12-2014 13:22:57	395.8	ng/µl	7.915	4.038	1.96	1.37	DNA	50
	600-923	ja	0	02-12-2014 13:23:42	95.7	ng/µl	1.914	0.896	2.14	0.62	DNA	50
	600-924	ja	0	02-12-2014 13:26:15	193.5	ng/µl	3.87	1.906	2.03	0.96	DNA	50
	600-925	ja	0	02-12-2014 13:27:05	1317.4	ng/µl	26.349	13.807	1.91	1.9	DNA	50
	600-926	ja	0	02-12-2014 13:27:54	410.6	ng/µl	8.212	3.993	2.06	1.37	DNA	50
	600-927	NEJ	0	02-12-2014 13:28:36	420.1	ng/µl	8.402	4.376	1.92	1.39	DNA	50
	600-929	ja	0	02-12-2014 13:29:24	445.7	ng/µl	8.913	4.418	2.02	1.36	DNA	50
	600-930	ja	0	02-12-2014 13:30:19	36.1	ng/µl	0.722	0.274	2.63	0.28	DNA	50
	600-931	ja	0	02-12-2014 13:31:14	141.2	ng/µl	2.824	1.301	2.17	0.76	DNA	50
	600-932	ja	0	02-12-2014 13:31:57	433.3	ng/µl	8.666	4.275	2.03	1.41	DNA	50
	600-933	ja	0	02-12-2014 13:57:12	479.2	ng/µl	9.584	4.692	2.04	1.46	DNA	50
	600-935	ja	0	02-12-2014 13:58:15	216.9	ng/µl	4.338	2.265	1.92	0.95	DNA	50
	600-944	ja	0	02-12-2014 13:32:47	927.9	ng/µl	18.558	9.314	1.99	1.81	DNA	50
	600-955	ja	0	02-12-2014 09:32:55	355.1	ng/µl	7.102	3.535	2.01	1.24	DNA	50
	600-956	ja	0	02-12-2014 09:34:18	310.8	ng/µl	6.217	3.092	2.01	1.17	DNA	50
	600-957	ja	0	02-12-2014 09:35:21	352.2	ng/µl	7.043	3.56	1.98	1.22	DNA	50
	600-958	ja	0	02-12-2014 09:36:11	235.5	ng/µl	4.71	2.295	2.05	0.91	DNA	50
	600-959	ja	0	02-12-2014 09:37:04	875.6	ng/µl	17.512	8.819	1.99	1.7	DNA	50
	600-960	ja	0	02-12-2014 09:38:16	304	ng/µl	6.08	3.009	2.02	1.12	DNA	50
	600-961	ja	0	02-12-2014 09:39:16	441.1	ng/µl	8.822	4.376	2.02	1.34	DNA	50
	600-962	ja	0	02-12-2014 09:40:25	170.3	ng/µl	3.406	1.705	2	0.75	DNA	50
	600-963	ja	0	02-12-2014 09:41:20	350	ng/µl	7	3.474	2.01	1.25	DNA	50
	600-964	ja	0	02-12-2014 09:42:23	317.8	ng/µl	6.355	3.15	2.02	1.21	DNA	50
	600-965	ja	0	02-12-2014 09:43:30	535.1	ng/µl	10.702	5.393	1.98	1.45	DNA	50
	600-966	ja	0	02-12-2014 09:44:45	415.2	ng/µl	8.304	4.107	2.02	1.33	DNA	50
	600-967	ja	0	02-12-2014 09:46:14	224.1	ng/µl	4.482	2.213	2.02	0.94	DNA	50
	600-968	ja	0	02-12-2014 09:47:45	732.8	ng/µl	14.656	7.403	1.98	1.59	DNA	50
	600-969	ja	0	02-12-2014 09:48:41	252.1	ng/µl	5.042	2.482	2.03	0.99	DNA	50
	600-970	ja	0	02-12-2014 09:56:25	308.8	ng/µl	6.177	3.113	1.98	1.18	DNA	50
	600-971	ja	0	02-12-2014 09:57:24	440.3	ng/µl	8.806	4.388	2.01	1.34	DNA	50
	600-972	ja	0	02-12-2014 09:58:13	289.1	ng/µl	5.782	2.884	2	1	DNA	50
	600-973	ja	0	02-12-2014 13:33:37	544.7	ng/µl	10.894	5.378	2.03	1.52	DNA	50
	600-974	ja	0	02-12-2014 13:34:36	429.4	ng/µl	8.589	4.366	1.97	1.41	DNA	50
	600-975	ja	0	02-12-2014 13:35:20	365.9	ng/µl	7.318	3.607	2.03	1.31	DNA	50
	600-976	ja	0
	600-977	NEJ	0	02-12-2014 13:36:33	428	ng/µl	8.559	4.335	1.97	1.4	DNA	50
	600-978	ja	0	02-12-2014 13:37:20	740.8	ng/µl	14.816	7.647	1.94	1.48	DNA	50
	600-979	ja	0	02-12-2014 13:38:08	512.5	ng/µl	10.249	5.179	1.98	1.49	DNA	50
	600-980	ja	0	02-12-2014 13:38:48	313.1	ng/µl	6.262	3.144	1.99	1.15	DNA	50
	600-981	ja	0	02-12-2014 13:39:41	200.2	ng/µl	4.004	1.925	2.08	0.99	DNA	50
	600-982	ja	0	02-12-2014 13:40:27	546.3	ng/µl	10.926	5.439	2.01	1.54	DNA	50
	600-983	ja	0	02-12-2014 13:41:18	96.9	ng/µl	1.939	0.869	2.23	0.61	DNA	50
	600-984	ja	0	02-12-2014 13:43:16	619.7	ng/µl	12.394	6.231	1.99	1.61	DNA	50
	600-985	ja	0	02-12-2014 13:43:58	62.6	ng/µl	1.252	0.494	2.54	0.3	DNA	50
	600-986	ja	0	02-12-2014 13:44:55	82.2	ng/µl	1.645	0.756	2.17	0.4	DNA	50
	600-987	ja	0	02-12-2014 13:45:34	118.5	ng/µl	2.369	1.12	2.12	0.68	DNA	50
	600-988	ja	0	02-12-2014 13:46:20	351.2	ng/µl	7.023	3.528	1.99	1.29	DNA	50
	600-989	ja	0	02-12-2014 13:46:59	307	ng/µl	6.14	3.175	1.93	1.23	DNA	50
	600-990	ja	0	02-12-2014 13:47:39	389.1	ng/µl	7.783	3.897	2	1.36	DNA	50
	600-991	ja	0	02-12-2014 13:48:17	395.4	ng/µl	7.908	3.954	2	1.37	DNA	50
	600-992	ja	0	02-12-2014 13:54:19	494.5	ng/µl	9.891	4.948	2	1.47	DNA	50
	600-993	ja	0	02-12-2014 13:49:10	412.4	ng/µl	8.249	4.121	2	1.38	DNA	50
	600-994	ja	0	02-12-2014 13:49:56	388.9	ng/µl	7.779	3.849	2.02	1.36	DNA	50
	600-995	ja	0	02-12-2014 13:50:34	437.8	ng/µl	8.756	4.317	2.03	1.41	DNA	50
	600-996	ja	0	02-12-2014 13:51:09	251	ng/µl	5.02	2.559	1.96	1.12	DNA	50
	600-997	ja	0	02-12-2014 13:51:41	186.5	ng/µl	3.73	1.779	2.1	0.95	DNA	50
	600-998	ja	0	02-12-2014 13:52:19	308.8	ng/µl	6.175	3.062	2.02	1.2	DNA	50
	600-999	ja	0	02-12-2014 13:53:18	632.3	ng/µl	12.646	6.362	1.99	1.54	DNA	50
	601-000	ja	0	02-12-2014 14:05:36	315.7	ng/µl	6.314	3.139	2.01	1.21	DNA	50
	601-001	ja	0	02-12-2014 14:07:25	376	ng/µl	7.521	3.745	2.01	0.98	DNA	50
	601-002	ja	0	02-12-2014 14:07:58	322.4	ng/µl	6.448	3.168	2.04	1.25	DNA	50
	601-003	ja	0	02-12-2014 14:08:34	342.9	ng/µl	6.859	3.472	1.98	1.19	DNA	50
	601-004	ja	0	02-12-2014 14:09:10	140.3	ng/µl	2.806	1.326	2.12	0.76	DNA	50
	601-005	ja	0	02-12-2014 14:09:45	175.6	ng/µl	3.512	1.683	2.09	0.92	DNA	50
	601-006	ja	0	02-12-2014 14:10:18	356.8	ng/µl	7.136	3.505	2.04	1.28	DNA	50
	601-007	ja	0	02-12-2014 14:10:55	406.2	ng/µl	8.124	4.068	2	1.39	DNA	50
	601-008	NEJ	0			ng/µl					DNA	50
	601-009	ja	0			ng/µl					DNA	50
	601-010	ja	0			ng/µl					DNA	50
	601-011	ja	0			ng/µl					DNA	50
	601-012	ja	0			ng/µl					DNA	50
	601-013	ja	0			ng/µl					DNA	50
	601-015	ja	0			ng/µl					DNA	50
	601-016	ja	0			ng/µl					DNA	50
	601-017	ja	0			ng/µl					DNA	50
	601-018	ja	0			ng/µl					DNA	50
	601-019	ja	0			ng/µl					DNA	50
	601-020	ja	0			ng/µl					DNA	50
	601-021	ja	0			ng/µl					DNA	50
	601-022	ja	0			ng/µl					DNA	50
	601-023	ja	0			ng/µl					DNA	50
	601-118	ja	0	02-12-2014 14:11:31	396.6	ng/µl	7.931	3.95	2.01	1.33	DNA	50
	601-119	ja	0	02-12-2014 14:12:12	261.4	ng/µl	5.229	2.59	2.02	1.09	DNA	50
	601-120	ja	0	02-12-2014 14:12:48	335.5	ng/µl	6.711	3.324	2.02	1.17	DNA	50
	601-121	ja	0	02-12-2014 14:13:26	383.1	ng/µl	7.663	3.857	1.99	1.36	DNA	50
